# Supplementary material for: Iron status and obesity-related traits: A two-sample bidirectional Mendelian randomization study
Source: Front Endocrinol (Lausanne). 2023 Feb 14;14:985338. doi: 10.3389/fendo.2023.985338 (PMC9971727; doi:10.3389/fendo.2023.985338)
Supplement: Supplementary file 1 [file DataSheet_1.xlsx]

## Sheet: Supplementary Table 1
Supplementary Table 1 Overview of the data sources of the exposures and outcome used in the MR Study.
Phenotype	Sample Size	Consortium / Study	Ancestry	PMID
Serum Ferritin	246139	GIS	European	33536631
Serum Iron	163511	GIS	European	33536631
TIBC	135430	GIS	European	33536631
TSAT	131471	GIS	European	33536631
BMI	322154	GIANT	European	25673413
WHR	212244	GIANT	European	25673412
Abbreviations: TIBC, total iron-binding capacity; TSAT, transferrin saturation; BMI body mass index; WHR, waist and hip ratio; GIS, Genetics of Iron Status; GIANT, Genetic Investigation of Anthropometric Traits.

## Sheet: Supplementary Table 2
Supplementary Table 2 Association of genetic variants of serum ferritin with obesity-related traits in present MR study.
	Ferritin								BMI						WHR
SNP	R²	F	EA	OA	beta.exp	se.exp	pval.exp	samplesize.exp	beta.out	se.out	pval.out	samplesize.out	palindromic+ambiguours	steiger_dir	beta.out	se.out	pval.out	samplesize.out	palindromic+ambiguours	steiger_dir
rs996347	0.000330332	81.3338	C	T	0.0486	0.0036128	2.99e-41	246139	-0.0029	0.004	0.4685	233621	TRUE	TRUE	0.0019	0.0044	0.67	144507	TRUE	TRUE
rs199138	0.000316086	77.825	A	G	-0.1464	0.00642217	5.02e-115	246139	-0.0125	0.0117	0.2854	192972	TRUE	TRUE	0.0034	0.012	0.780001	127768	TRUE	TRUE
rs855791	0.000315913	77.7825	A	G	-0.0444	0.00349687	6.14e-37	246139	-0.0027	0.0031	0.3962	319903	TRUE	TRUE	-0.0034	0.0034	0.32	212192	TRUE	TRUE
rs2529440	0.00019673	48.432	T	C	-0.0346	0.00349848	4.6e-23	246139	0.005	0.0037	0.1766	232809	TRUE	TRUE	0.0032	0.0042	0.450001	143432	TRUE	TRUE
rs7596205	0.000161171	39.6765	A	G	0.0843	0.00573107	5.62e-49	246139	0.0014	0.0063	0.8241	222131	TRUE	TRUE	0.0083	0.0071	0.24	132820	TRUE	TRUE
rs17676097a1	0.000105199	25.8962	G	A	-0.0272	0.00362339	6.06e-14	246139	0.0107	0.004	0.00747291	233981	TRUE	TRUE	0.0061	0.0045	0.18	144583	TRUE	TRUE
rs9921222	0.000100847	24.8246	C	T	0.0248	0.00348381	1.09e-12	246139	0.0029	0.0038	0.4454	233846	TRUE	TRUE	-0.0078	0.0042	0.0629999	144448	TRUE	TRUE
rs6760824	9.6934e-05	23.8614	A	C	0.0316	0.00392725	8.53e-16	246139	0.0031	0.0041	0.4496	234006	TRUE	TRUE	-0.0026	0.0046	0.58	144586	TRUE	TRUE
rs10263500	8.60711e-05	21.1871	T	C	0.0225	0.00344579	6.59e-11	246139	0.0022	0.0038	0.5626	232684	TRUE	TRUE	0.0034	0.0043	0.43	144227	TRUE	TRUE
rs12568930	7.1858e-05	17.6882	C	T	0.0345	0.00450475	1.88e-14	246139	-0.0042	0.0052	0.4193	222273	TRUE	TRUE	0.0001	0.0059	0.99	132856	TRUE	TRUE
rs17050272	6.82679e-05	16.8044	A	G	0.0208	0.00353808	4.13e-09	246139	-0.0003	0.0041	0.9417	230174	TRUE	TRUE	-0.0011	0.0046	0.81	144297	TRUE	TRUE
rs10801913	6.81894e-05	16.7851	A	G	0.0237	0.0037505	2.63e-10	246139	-0.0027	0.0041	0.510199	233991	TRUE	TRUE	-0.0086	0.0045	0.0580003	144581	TRUE	TRUE
rs970079	6.70166e-05	16.4964	G	A	-0.0199	0.00345363	8.31e-09	246139	-0.0047	0.0038	0.2161	233740	TRUE	TRUE	-0.0027	0.0043	0.53	144491	TRUE	TRUE
rs4808802	6.32604e-05	15.5717	C	G	0.0275	0.00414953	3.42e-11	246139	0.005	0.0038	0.1811	320256	TRUE	TRUE	-0.0015	0.004	0.719999	211769	TRUE	TRUE
rs7068127	6.25843e-05	15.4053	G	A	0.0197	0.00349225	1.69e-08	246139	0.0022	0.0044	0.617101	179291	TRUE	TRUE	-0.0036	0.0051	0.48	104091	TRUE	TRUE
rs17112021a2	6.17763e-05	15.2064	G	T	0.0244	0.00396631	7.66e-10	246139	-0.0059	0.0046	0.1996	232527	TRUE	TRUE	-0.011	0.0052	0.0329997	144252	TRUE	TRUE
rs2595582	6.0913e-05	14.9939	A	G	-0.0195	0.00350931	2.75e-08	246139	-0.0016	0.0046	0.727999	175489	TRUE	TRUE	-0.0039	0.0053	0.46	100783	TRUE	TRUE
rs4938939a2	5.90325e-05	14.5309	A	G	0.0224	0.00377673	3.01e-09	246139	-0.0027	0.0041	0.510199	233892	TRUE	TRUE	-0.0095	0.0045	0.0359998	144570	TRUE	TRUE
rs2008598a1	5.56856e-05	13.707	G	A	-0.0205	0.00369744	2.95e-08	246139	0.0095	0.0041	0.0204998	233828	TRUE	TRUE	-0.0037	0.0045	0.41	144535	TRUE	TRUE
rs604126	5.26944e-05	12.9707	A	G	-0.0204	0.00371437	3.97e-08	246139	-0.0021	0.0041	0.608501	232510	TRUE	TRUE	-0.0066	0.0045	0.15	144244	TRUE	TRUE
rs4789111	5.07704e-05	12.4971	T	C	0.0343	0.00483701	1.33e-12	246139	-0.0025	0.0053	0.637101	220863	TRUE	TRUE	-0.0081	0.0061	0.18	131461	TRUE	TRUE
rs1260326a1b1	9.14858e-05	22.5201	T	C	0.0254	0.00358942	1.48e-12	246139	-0.0124	0.0032	9.20301e-05	314594	TRUE	TRUE	0.0026	0.0035	0.46	205324	TRUE	TRUE
rs10750215a1,2b1	6.0014e-05	14.7725	T	G	0.0213	0.00386814	3.66e-08	246139	0.0089	0.0031	0.00436999	322073	TRUE	TRUE	0.008	0.0034	0.0179999	212171	TRUE	TRUE
Abbreviations: BMI, body mass index; WHR, waist hip ratio; EA, Effect allele; OA, Other allele; beta, the effect size of the SNP; se, standard error; exp, exposure; out, outcome; palindromic+ambiguous, TRUE means SNP was not palindromic or ambiguous; steiger_dir, TRUE means the true direction of a possible causal effect between the two phenotypes.
a, the genetic instrument identified as Radial MR outlier; b, the genetic instrument identified as MR-PRESSO outlier
1.Ferritin as the exposure-BMI as the outcome; 2.Ferritin as the exposure-WHR as the outcome

## Sheet: Supplementary Table 3
Supplementary Table 3 Association of genetic variants of serum iron with obesity-related traits in present MR study.
	Iron								BMI						WHR
SNP	R²	F	EA	OA	beta.exp	se.exp	pval.exp	samplesize.exp	beta.out	se.out	pval.out	samplesize.out	palindromic+ambiguours	steiger_dir	beta.out	se.out	pval.out	samplesize.out	palindromic+ambiguours	steiger_dir
rs7385804	0.000523794	85.6899	C	A	-0.0572	0.00417353	9.42e-43	163511	0.0047	0.004	0.24	233716	TRUE	TRUE	0.0019	0.0044	0.67	144525	TRUE	TRUE
rs4854760	0.000339948	55.6035	G	A	0.053	0.00443097	5.67e-33	163511	0.0011	0.0041	0.788501	233627	TRUE	TRUE	-0.0079	0.0045	0.0810009	144392	TRUE	TRUE
rs12718598	0.00013112	21.4421	C	T	0.0266	0.00402054	3.69e-11	163511	-0.0028	0.0038	0.4612	232515	TRUE	TRUE	-0.0009	0.0043	0.83	144527	TRUE	TRUE
rs12975762	0.000122101	19.967	G	A	-0.0289	0.00429439	1.7e-11	163511	-0.0006	0.0044	0.8915	221648	TRUE	TRUE	-0.004	0.0051	0.43	131441	TRUE	TRUE
rs12633819a1	0.000111953	18.3074	G	A	0.0258	0.00415541	5.34e-10	163511	0.0079	0.0033	0.0182201	321113	TRUE	TRUE	-0.0034	0.0036	0.35	211855	TRUE	TRUE
rs7837764a2	8.741e-05	14.2936	C	G	0.0223	0.00409022	4.98e-08	163511	-0.0069	0.004	0.0845298	233243	TRUE	TRUE	-0.012	0.0043	0.00659994	144335	TRUE	TRUE
Abbreviations: BMI, body mass index; WHR, waist hip ratio; EA, Effect allele; OA, Other allele; beta, the effect size of the SNP; se, standard error; exp, exposure; out, outcome; palindromic+ambiguous, TRUE means SNP was not palindromic or ambiguous; steiger_dir, TRUE means the true direction of a possible causal effect between the two phenotypes.
a, the genetic instrument identified as Radial MR outlier; b, the genetic instrument identified as MR-PRESSO outlier
1.Iron as the exposure-BMI as the outcome; 2.Iron as the exposure-WHR as the outcome

## Sheet: Supplementary Table 4
Supplementary Table 4 Association of genetic variants of TIBC with obesity-related traits in present MR study.
	TIBC								BMI						WHR
SNP	R²	F	EA	OA	beta.exp	se.exp	pval.exp	samplesize.exp	beta.out	se.out	pval.out	samplesize.out	palindromic+ambiguours	steiger_dir	beta.out	se.out	pval.out	samplesize.out	palindromic+ambiguours	steiger_dir
rs174547	0.000324631	43.9784	C	T	0.0462	0.00480239	6.57e-22	135430	0.0025	0.0033	0.4378	322060	TRUE	TRUE	0.0027	0.0035	0.450001	212141	TRUE	TRUE
rs13008704	0.000228748	30.986	C	T	-0.0369	0.00468642	3.44e-15	135430	-0.0035	0.0041	0.3933	231958	TRUE	TRUE	-0.0012	0.0045	0.79	143835	TRUE	TRUE
rs7432894	0.000167688	22.7134	C	T	-0.0377	0.00510467	1.52e-13	135430	0.0078	0.0042	0.0632907	233954	TRUE	TRUE	-0.006	0.0048	0.21	144586	TRUE	TRUE
rs1106735	0.000166133	22.5028	G	A	0.0791	0.00731385	2.92e-27	135430	-0.0047	0.0054	0.3841	233965	TRUE	TRUE	0	0.0061	1	144569	TRUE	TRUE
rs9389269	0.00012484	16.909	C	T	-0.0336	0.00518423	9.1e-11	135430	-0.0039	0.0042	0.3531	233995	TRUE	TRUE	0.0076	0.0046	0.1	144590	TRUE	TRUE
rs855791	0.000109646	14.8507	A	G	0.026	0.00468588	2.88e-08	135430	-0.0027	0.0031	0.3962	319903	TRUE	TRUE	-0.0034	0.0034	0.32	212192	TRUE	TRUE
rs199138	9.64473e-05	13.0629	A	G	0.0807	0.00863981	9.59e-21	135430	-0.0125	0.0117	0.2854	192972	TRUE	TRUE	0.0034	0.012	0.780001	127768	TRUE	TRUE
rs2236252	7.50557e-05	10.1654	T	C	0.0359	0.00610195	4.02e-09	135430	-0.0048	0.0052	0.356	233491	TRUE	TRUE	-0.01	0.0059	0.0879995	144436	TRUE	TRUE
Abbreviations: TIBC, total iron-binding capacity; BMI, body mass index; WHR, waist hip ratio; EA, Effect allele; OA, Other allele; beta, the effect size of the SNP; se, standard error; exp, exposure; out, outcome; palindromic+ambiguous, TRUE means SNP was not palindromic or ambiguous; steiger_dir, TRUE means the true direction of a possible causal effect between the two phenotypes.
a, the genetic instrument identified as Radial MR outlier; b, the genetic instrument identified as MR-PRESSO outlier
1.TIBC as the exposure-BMI as the outcome; 2.TIBC as the exposure-WHR as the outcome

## Sheet: Supplementary Table 5
Supplementary Table 5 Association of genetic variants of TSAT with obesity-related traits in present MR study.
	TSAT								BMI						WHR
SNP	R²	F	EA	OA	beta.exp	se.exp	pval.exp	samplesize.exp	beta.out	se.out	pval.out	samplesize.out	palindromic+ambiguours	steiger_dir	beta.out	se.out	pval.out	samplesize.out	palindromic+ambiguours	steiger_dir
rs12633819a1	0.000131247	17.2572	G	A	0.0285	0.00472794	1.66e-09	131471	0.0079	0.0033	0.0182201	321113	TRUE	TRUE	-0.0034	0.0036	0.35	211855	TRUE	TRUE
rs12975762	0.000143769	18.9039	G	A	-0.032	0.00488696	5.83e-11	131471	-0.0006	0.0044	0.8915	221648	TRUE	TRUE	-0.004	0.0051	0.43	131441	TRUE	TRUE
rs2071303	0.000502426	66.0867	C	T	0.0617	0.00487365	9.86e-37	131471	0.0026	0.0033	0.4326	316125	TRUE	TRUE	0.0037	0.0035	0.3	206196	TRUE	TRUE
rs7385804	0.000596108	78.4165	C	A	-0.0618	0.00471381	2.87e-39	131471	0.0047	0.004	0.24	233716	TRUE	TRUE	0.0019	0.0044	0.67	144525	TRUE	TRUE
rs7650925	0.000264142	34.7356	T	G	0.0387	0.00459227	3.54e-17	131471	0.005	0.0037	0.1766	233776	TRUE	TRUE	0.0017	0.0042	0.69	144536	TRUE	TRUE
rs7837764a2	0.000116726	15.3477	C	G	0.0261	0.00461995	1.61e-08	131471	-0.0069	0.004	0.0845298	233243	TRUE	TRUE	-0.012	0.0043	0.00659994	144335	TRUE	TRUE
Abbreviations: TSAT, transferrin saturation; BMI, body mass index; WHR, waist hip ratio; EA, Effect allele; OA, Other allele; beta, the effect size of the SNP; se, standard error; exp, exposure; out, outcome; palindromic+ambiguous, TRUE means SNP was not palindromic or ambiguous; steiger_dir, TRUE means the true direction of a possible causal effect between the two phenotypes.
a, the genetic instrument identified as Radial MR outlier; b, the genetic instrument identified as MR-PRESSO outlier
1.TSAT as the exposure-BMI as the outcome; 2.TSAT as the exposure-WHR as the outcome

## Sheet: Supplementary Table 6
Supplementary Table 6 Association of genetic variants of BMI with iron status in present MR study.
	BMI								Ferritin						Iron						TIBC						TSAT
SNP	R²	F	EA	OA	beta.exp	se.exp	pval.exp	samplesize.exp	beta.out	se.out	pval.out	samplesize.out	palindromic+ambiguours	steiger_dir	beta.out	se.out	pval.out	samplesize.out	palindromic+ambiguours	steiger_dir	beta.out	se.out	pval.out	samplesize.out	palindromic+ambiguours	steiger_dir	beta.out	se.out	pval.out	samplesize.outcome	palindromic+ambiguours	steiger_dir
rs6567160	0.000300856	96.8917	C	T	0.0556	0.0036	3.93007e-53	321958	0.0027	0.00397516	0.497	246139	TRUE	TRUE	-0.0106	0.00462458	0.0219	163511	TRUE	TRUE	0.0001	0.00569888	0.986	135430	TRUE	TRUE	-0.0121	0.00526296	0.0215	131471	TRUE	TRUE
rs10938397	0.00025731	82.6056	G	A	0.0402	0.0031	3.20479e-38	320955	0.0044	0.00354858	0.215	246139	TRUE	TRUE	-0.0046	0.00409241	0.261	163511	TRUE	TRUE	0.0049	0.00474735	0.302	135430	TRUE	TRUE	-0.0049	0.00462126	0.289	131471	TRUE	TRUE
rs543874	0.000185538	59.7554	G	A	0.0482	0.0039	2.61818e-35	322008	0.0047	0.0042431	0.268	246139	TRUE	TRUE	-0.0047	0.00496676	0.344	163511	TRUE	TRUE	0.0092	0.00578883	0.112	135430	TRUE	TRUE	-0.0087	0.00561077	0.121	131471	TRUE	TRUE
rs3101336a2	0.000166882	52.8889	C	T	0.0334	0.0031	2.66073e-26	316872	0.0017	0.00339928	0.617	246139	TRUE	TRUE	-0.0115	0.00405318	0.00455	163511	TRUE	TRUE	-0.0031	0.00467208	0.507	135430	TRUE	TRUE	-0.0061	0.00459151	0.184	131471	TRUE	TRUE
rs7138803	0.000158104	50.9318	A	G	0.0315	0.0031	8.15267e-24	322092	0.0026	0.00359063	0.469	246139	TRUE	TRUE	-0.0038	0.00416867	0.362	163511	TRUE	TRUE	-0.0063	0.00480704	0.19	135430	TRUE	TRUE	-0.0015	0.00464976	0.747	131471	TRUE	TRUE
rs13021737	0.000155152	49.3903	G	A	0.0601	0.004	1.11301e-50	318287	0.0055	0.00466101	0.238	246139	TRUE	TRUE	-0.0021	0.00546916	0.701	163511	TRUE	TRUE	0.0054	0.00630844	0.392	135430	TRUE	TRUE	-0.0007	0.00626245	0.911	131471	TRUE	TRUE
rs10182181a2,3	0.000152403	49.0441	G	A	0.0307	0.0031	8.77607e-24	321759	0.0024	0.0034528	0.487	246139	TRUE	TRUE	-0.0114	0.00399261	0.0043	163511	TRUE	TRUE	-0.0085	0.00462523	0.0661	135430	TRUE	TRUE	-0.0037	0.00454892	0.416	131471	TRUE	TRUE
rs11030104	0.00011792	37.9867	G	A	-0.0414	0.0038	5.55648e-28	322103	-0.01	0.00448287	0.0257	246139	TRUE	TRUE	0.0096	0.0052717	0.0686	163511	TRUE	TRUE	-0.0003	0.00583561	0.959	135430	TRUE	TRUE	0.0089	0.00592395	0.133	131471	TRUE	TRUE
rs2112347	0.000103185	33.2308	G	T	-0.0261	0.0031	6.19156e-17	322019	0.0008	0.00347648	0.818	246139	TRUE	TRUE	0.0004	0.00436586	0.927	163511	TRUE	TRUE	-0.003	0.00484752	0.536	135430	TRUE	TRUE	-0.0004	0.00475788	0.933	131471	TRUE	TRUE
rs7141420a2	8.438e-05	27.17	T	C	0.0235	0.0031	1.22999e-14	321970	-0.0028	0.00350975	0.425	246139	TRUE	TRUE	-0.0099	0.00403307	0.0141	163511	TRUE	TRUE	0.0026	0.00460089	0.572	135430	TRUE	TRUE	-0.0085	0.00454749	0.0616	131471	TRUE	TRUE
rs657452	8.3105e-05	26.068	G	A	-0.0227	0.0031	5.48151e-13	313651	-0.0006	0.00352914	0.865	246139	TRUE	TRUE	-0.0005	0.00442327	0.91	163511	TRUE	TRUE	0.0032	0.00473328	0.499	135430	TRUE	TRUE	-0.0001	0.00725327	0.989	131471	TRUE	TRUE
rs16951275a1	7.64968e-05	24.6412	C	T	-0.0311	0.0037	1.91117e-17	322098	-0.0124	0.00416955	0.00294	246139	TRUE	TRUE	-0.0009	0.0048572	0.853	163511	TRUE	TRUE	-0.0091	0.00562967	0.106	135430	TRUE	TRUE	0.0017	0.00551754	0.758	131471	TRUE	TRUE
rs11165643	7.53593e-05	24.1717	T	C	0.0218	0.0031	2.07014e-12	320730	0.0012	0.00341118	0.725	246139	TRUE	TRUE	-0.0005	0.00393934	0.899	163511	TRUE	TRUE	0.0049	0.00469849	0.297	135430	TRUE	TRUE	-0.0034	0.00454082	0.454	131471	TRUE	TRUE
rs12286929	7.47555e-05	24.0657	G	A	0.0217	0.0031	1.31009e-12	321903	0.0017	0.00347807	0.625	246139	TRUE	TRUE	-0.004	0.00401399	0.319	163511	TRUE	TRUE	0.0019	0.00457618	0.678	135430	TRUE	TRUE	-0.0077	0.00452047	0.0885	131471	TRUE	TRUE
rs10968576	7.30493e-05	23.5279	G	A	0.0249	0.0033	6.60693e-14	322061	0.0037	0.00373603	0.322	246139	TRUE	TRUE	-0.0086	0.00425573	0.0433	163511	TRUE	TRUE	-0.0015	0.00486842	0.758	135430	TRUE	TRUE	-0.007	0.00482689	0.147	131471	TRUE	TRUE
rs6656785	7.20741e-05	23.1669	G	A	0.0217	0.0031	3.82913e-12	321410	0.0076	0.00355233	0.0324	246139	TRUE	TRUE	0.0023	0.00409129	0.574	163511	TRUE	TRUE	0.0038	0.00476324	0.425	135430	TRUE	TRUE	0.001	0.00444497	0.822	131471	TRUE	TRUE
rs2207139	6.98049e-05	22.4799	G	A	0.0447	0.004	4.12572e-29	322019	0.011	0.00453126	0.0152	246139	TRUE	TRUE	0.0037	0.00519116	0.476	163511	TRUE	TRUE	-0.0021	0.00606137	0.729	135430	TRUE	TRUE	0.0071	0.00594032	0.232	131471	TRUE	TRUE
rs17405819	6.64428e-05	21.4015	C	T	-0.0224	0.0033	2.07014e-11	322085	-0.004	0.00379599	0.292	246139	TRUE	TRUE	-0.0005	0.00393934	0.899	163511	TRUE	TRUE	-0.0018	0.00507826	0.723	135430	TRUE	TRUE	-0.0004	0.00514246	0.938	131471	TRUE	TRUE
rs10132280	6.31992e-05	20.3385	A	C	-0.023	0.0034	1.14104e-11	321797	-0.0025	0.00377669	0.508	246139	TRUE	TRUE	0.0013	0.00427396	0.761	163511	TRUE	TRUE	-0.0047	0.00507089	0.354	135430	TRUE	TRUE	0.0023	0.00497713	0.644	131471	TRUE	TRUE
rs1016287	6.18182e-05	19.9046	C	T	-0.0229	0.0034	2.2532e-11	321969	-0.0032	0.0038923	0.411	246139	TRUE	TRUE	0.0007	0.00471589	0.882	163511	TRUE	TRUE	-0.0036	0.0051555	0.485	135430	TRUE	TRUE	-0.0029	0.00509196	0.569	131471	TRUE	TRUE
rs2820292a1	6.14803e-05	19.7797	C	A	0.0195	0.0031	1.834e-10	321707	-0.0078	0.00349427	0.0256	246139	TRUE	TRUE	-0.0059	0.00406838	0.147	163511	TRUE	TRUE	0.0073	0.00470789	0.121	135430	TRUE	TRUE	-0.0072	0.00460587	0.118	131471	TRUE	TRUE
rs2287019a3	6.22578e-05	18.7357	T	C	-0.036	0.0042	4.58458e-18	300921	0.0049	0.00427759	0.252	246139	TRUE	TRUE	0.0006	0.00492318	0.903	163511	TRUE	TRUE	-0.0133	0.00582001	0.0223	135430	TRUE	TRUE	0.0073	0.00564565	0.196	131471	TRUE	TRUE
rs2365389	5.91145e-05	18.7266	T	C	-0.02	0.0031	1.629e-10	316768	-0.0067	0.00348443	0.0545	246139	TRUE	TRUE	-0.0033	0.00397981	0.407	163511	TRUE	TRUE	0.0002	0.00389041	0.959	135430	TRUE	TRUE	-0.0014	0.00460272	0.761	131471	TRUE	TRUE
rs1167827	6.07511e-05	18.6053	G	A	0.0202	0.0033	6.33301e-10	306238	0.0029	0.00350488	0.408	246139	TRUE	TRUE	0.0048	0.00412875	0.245	163511	TRUE	TRUE	0.0055	0.00476099	0.248	135430	TRUE	TRUE	-0.0002	0.00409009	0.961	131471	TRUE	TRUE
rs4256980	5.66346e-05	18.1256	G	C	0.0209	0.0031	2.90001e-11	320028	-0.0041	0.00361708	0.257	246139	TRUE	TRUE	-0.0017	0.00420491	0.686	163511	TRUE	TRUE	0.0103	0.0049225	0.0364	135430	TRUE	TRUE	-0.0057	0.00483051	0.238	131471	TRUE	TRUE
rs879620	7.68884e-05	17.9804	T	C	0.0244	0.004	1.06101e-09	233835	0.0064	0.0035822	0.074	246139	TRUE	TRUE	-0.0022	0.00419527	0.6	163511	TRUE	TRUE	-0.0018	0.00489356	0.713	135430	TRUE	TRUE	-0.0002	0.0041978	0.962	131471	TRUE	TRUE
rs1928295a2	5.58279e-05	17.9763	C	T	-0.0188	0.0031	7.91006e-10	321979	0.0037	0.00347507	0.287	246139	TRUE	TRUE	0.0096	0.00402954	0.0172	163511	TRUE	TRUE	0.0034	0.00461204	0.461	135430	TRUE	TRUE	0.0084	0.00455899	0.0654	131471	TRUE	TRUE
rs7903146a1	5.51409e-05	17.7634	T	C	-0.0234	0.0034	1.11199e-11	322130	-0.0113	0.00377093	0.00273	246139	TRUE	TRUE	-0.0037	0.00435916	0.396	163511	TRUE	TRUE	0.0075	0.00508202	0.14	135430	TRUE	TRUE	-0.0073	0.00495898	0.141	131471	TRUE	TRUE
rs12446632a1	5.59881e-05	17.7356	A	G	-0.0403	0.0046	1.47707e-18	316758	-0.0132	0.00530863	0.0129	246139	TRUE	TRUE	0.0129	0.00618478	0.037	163511	TRUE	TRUE	0.0075	0.00711748	0.292	135430	TRUE	TRUE	0.0087	0.0068946	0.207	131471	TRUE	TRUE
rs6804842	5.41472e-05	17.4071	G	A	0.0185	0.0031	2.476e-09	321463	0.0058	0.00349382	0.0969	246139	TRUE	TRUE	0.003	0.00406038	0.46	163511	TRUE	TRUE	-0.0029	0.00480319	0.546	135430	TRUE	TRUE	0.0036	0.00454191	0.428	131471	TRUE	TRUE
rs13078960	5.39015e-05	17.3644	G	T	0.0297	0.0039	1.737e-14	322135	0.0056	0.00416716	0.179	246139	TRUE	TRUE	-0.0028	0.00494194	0.571	163511	TRUE	TRUE	-0.0023	0.00566992	0.685	135430	TRUE	TRUE	-0.0004	0.00601734	0.947	131471	TRUE	TRUE
rs7599312a2,4	5.37258e-05	17.3018	A	G	-0.022	0.0034	1.17301e-10	322024	0.0048	0.00387962	0.216	246139	TRUE	TRUE	0.0139	0.00443657	0.00173	163511	TRUE	TRUE	-0.0045	0.00515829	0.383	135430	TRUE	TRUE	0.0151	0.00506485	0.00287	131471	TRUE	TRUE
rs12940622a2	5.31446e-05	17.1151	A	G	-0.0182	0.0031	2.49402e-09	322032	0.0007	0.00324098	0.829	246139	TRUE	TRUE	-0.0065	0.00402119	0.106	163511	TRUE	TRUE	-0.0099	0.00466442	0.0338	135430	TRUE	TRUE	-0.0053	0.00453953	0.243	131471	TRUE	TRUE
rs4740619a1	5.15607e-05	16.5975	C	T	-0.0179	0.0031	4.56405e-09	321887	-0.0102	0.00346129	0.00321	246139	TRUE	TRUE	-0.0002	0.00325462	0.951	163511	TRUE	TRUE	0.0022	0.00473216	0.642	135430	TRUE	TRUE	0.0014	0.00443033	0.752	131471	TRUE	TRUE
rs2303223a1	5.12785e-05	16.5148	A	G	-0.0184	0.0031	3.67401e-09	322046	0.0081	0.0035498	0.0225	246139	TRUE	TRUE	0.0001	0.00569888	0.986	163511	TRUE	TRUE	0.002	0.00480122	0.677	135430	TRUE	TRUE	-0.0048	0.00464086	0.301	131471	TRUE	TRUE
rs12986742	7.01993e-05	16.4159	C	T	0.0212	0.0037	1.006e-08	233833	-0.0015	0.00348619	0.667	246139	TRUE	TRUE	-0.0007	0.00396884	0.86	163511	TRUE	TRUE	0.0005	0.00491674	0.919	135430	TRUE	TRUE	-0.0012	0.00471251	0.799	131471	TRUE	TRUE
rs1528435a2	4.97862e-05	16.0281	T	C	0.0178	0.0031	1.196e-08	321924	0.0022	0.00360779	0.542	246139	TRUE	TRUE	0.0083	0.00411706	0.0438	163511	TRUE	TRUE	0.0024	0.0047052	0.61	135430	TRUE	TRUE	0.0033	0.00464046	0.477	131471	TRUE	TRUE
rs3736485	4.90169e-05	15.7546	G	A	-0.0176	0.0031	7.41208e-09	321398	0.0038	0.00346658	0.273	246139	TRUE	TRUE	0.004	0.0040057	0.318	163511	TRUE	TRUE	-0.0014	0.00483159	0.772	135430	TRUE	TRUE	0.0032	0.00452034	0.479	131471	TRUE	TRUE
rs205262	4.94226e-05	15.5956	G	A	0.0221	0.0035	1.75299e-10	315542	-0.0022	0.0039134	0.574	246139	TRUE	TRUE	-0.0007	0.00492606	0.887	163511	TRUE	TRUE	-0.0021	0.00541207	0.698	135430	TRUE	TRUE	0.0007	0.00557053	0.9	131471	TRUE	TRUE
rs10733682	4.80094e-05	15.3986	G	A	-0.0174	0.0031	1.83e-08	320727	-0.0007	0.00355728	0.844	246139	TRUE	TRUE	0.0042	0.00404398	0.299	163511	TRUE	TRUE	0.0061	0.00469651	0.194	135430	TRUE	TRUE	0.0005	0.00491674	0.919	131471	TRUE	TRUE
rs6477694	4.49845e-05	14.4877	T	C	-0.0174	0.0031	2.67301e-08	322048	0.0028	0.00361812	0.439	246139	TRUE	TRUE	0.0052	0.0041755	0.213	163511	TRUE	TRUE	-0.0029	0.00483931	0.549	135430	TRUE	TRUE	0.0056	0.00465527	0.229	131471	TRUE	TRUE
rs1808579a2	4.49462e-05	14.4747	T	C	-0.0167	0.0031	4.16898e-08	322032	0.001	0.00358014	0.78	246139	TRUE	TRUE	-0.0101	0.00401101	0.0118	163511	TRUE	TRUE	-0.0049	0.00465973	0.293	135430	TRUE	TRUE	-0.0047	0.00450671	0.297	131471	TRUE	TRUE
rs758747	4.68572e-05	14.4648	T	C	0.0225	0.0037	7.47309e-10	308688	0.005	0.00395369	0.206	246139	TRUE	TRUE	-0.0017	0.00453886	0.708	163511	TRUE	TRUE	0.0001	0.00443232	0.982	135430	TRUE	TRUE	-0.0001	0.00443232	0.982	131471	TRUE	TRUE
rs3849570a3	4.99427e-05	14.2013	A	C	0.0188	0.0034	2.601e-08	284339	0.0064	0.00354979	0.0714	246139	TRUE	TRUE	-0.0037	0.00407592	0.364	163511	TRUE	TRUE	-0.0116	0.00481544	0.016	135430	TRUE	TRUE	0.0045	0.00469668	0.338	131471	TRUE	TRUE
rs17094222	4.40115e-05	14.1621	C	T	0.0249	0.0038	5.94155e-11	321770	-0.0004	0.00424911	0.925	246139	TRUE	TRUE	-0.0014	0.00496584	0.778	163511	TRUE	TRUE	0.0029	0.00578234	0.616	135430	TRUE	TRUE	-0.0005	0.00585969	0.932	131471	TRUE	TRUE
rs9579083	6.02783e-05	14.0942	C	G	0.0295	0.0047	3.46099e-10	233807	-0.0046	0.00441083	0.297	246139	TRUE	TRUE	0.0014	0.00496584	0.778	163511	TRUE	TRUE	0.0085	0.00593367	0.152	135430	TRUE	TRUE	-0.0016	0.00597886	0.789	131471	TRUE	TRUE
rs9400239a2	4.23348e-05	13.6318	C	T	0.0188	0.0033	1.61298e-08	321988	-0.0017	0.00376952	0.652	246139	TRUE	TRUE	-0.0117	0.00449089	0.00918	163511	TRUE	TRUE	-0.0075	0.00521003	0.15	135430	TRUE	TRUE	-0.0043	0.00504466	0.394	131471	TRUE	TRUE
rs29941	4.19851e-05	13.5184	G	A	0.0182	0.0033	2.40702e-08	321970	0.0021	0.00376498	0.577	246139	TRUE	TRUE	0.0012	0.00444102	0.787	163511	TRUE	TRUE	-0.0046	0.00501487	0.359	135430	TRUE	TRUE	0.0024	0.00501134	0.632	131471	TRUE	TRUE
rs17724992a1,2,4	4.10014e-05	13.104	G	A	-0.0194	0.0035	3.41499e-08	319588	0.0066	0.00394827	0.0946	246139	TRUE	TRUE	0.0131	0.0045712	0.00416	163511	TRUE	TRUE	-0.0041	0.00526339	0.436	135430	TRUE	TRUE	0.0172	0.0051554	0.000849	131471	TRUE	TRUE
rs17066856	3.72697e-05	11.9182	C	T	-0.0395	0.0055	6.22444e-13	319773	-0.0034	0.00587837	0.563	246139	TRUE	TRUE	-0.0008	0.00670311	0.905	163511	TRUE	TRUE	-0.0086	0.00792756	0.278	135430	TRUE	TRUE	-0.0007	0.00820356	0.932	131471	TRUE	TRUE
rs2245368a3	5.51233e-05	11.338	T	C	-0.0317	0.0057	3.18698e-08	205675	-0.0049	0.00476703	0.304	246139	TRUE	TRUE	-0.007	0.00546213	0.2	163511	TRUE	TRUE	0.0123	0.00634075	0.0524	135430	TRUE	TRUE	-0.0076	0.00623672	0.223	131471	TRUE	TRUE
rs1000940	3.45561e-05	11.1217	G	A	0.0192	0.0034	1.28399e-08	321836	0.0046	0.00366149	0.209	246139	TRUE	TRUE	-0.0026	0.00427433	0.543	163511	TRUE	TRUE	0.0026	0.00483822	0.591	135430	TRUE	TRUE	-0.0024	0.00479898	0.617	131471	TRUE	TRUE
rs2033732	3.4321e-05	11.0313	C	T	0.0192	0.0035	4.889e-08	321406	-0.0007	0.00402695	0.862	246139	TRUE	TRUE	-0.0034	0.00460177	0.46	163511	TRUE	TRUE	0.002	0.00535906	0.709	135430	TRUE	TRUE	-0.0072	0.00527161	0.172	131471	TRUE	TRUE
rs13191362	3.31057e-05	10.6571	G	A	-0.0277	0.0048	7.33905e-09	321902	-0.0108	0.0050157	0.0313	246139	TRUE	TRUE	0.0059	0.00576368	0.306	163511	TRUE	TRUE	0.0047	0.00673079	0.485	135430	TRUE	TRUE	0.0025	0.00648811	0.7	131471	TRUE	TRUE
rs13107325	3.15573e-05	10.1447	T	C	0.0477	0.0068	1.82516e-12	321461	-0.0042	0.00951746	0.659	246139	TRUE	TRUE	-0.0242	0.0108923	0.0263	163511	TRUE	TRUE	-0.0126	0.0116875	0.281	135430	TRUE	TRUE	-0.0158	0.0115143	0.17	131471	TRUE	TRUE
rs3888190a1,3b1	0.000141919	45.6942	A	C	0.0309	0.0031	3.13979e-23	321930	-0.0126	0.00350845	0.000329	246139	TRUE	TRUE	-0.004	0.00407248	0.326	163511	TRUE	TRUE	0.0129	0.00472767	0.00636	135430	TRUE	TRUE	-0.0052	0.00462621	0.261	131471	TRUE	TRUE
rs3817334a1,4b1	0.000109821	35.3614	T	C	0.0262	0.0031	5.14517e-17	321959	0.0136	0.00347238	8.98e-05	246139	TRUE	TRUE	0.0041	0.00404688	0.311	163511	TRUE	TRUE	-0.0029	0.00470901	0.538	135430	TRUE	TRUE	0.0091	0.0045626	0.0461	131471	TRUE	TRUE
rs1516725a1b1	4.99394e-05	16.0135	C	T	0.0451	0.0046	1.88582e-22	320644	-0.0247	0.00491526	5.03e-07	246139	TRUE	TRUE	0.0036	0.0056362	0.523	163511	TRUE	TRUE	0.0129	0.00661037	0.051	135430	TRUE	TRUE	-0.0005	0.00642807	0.938	131471	TRUE	TRUE
Abbreviations: BMI, body mass index; TIBC, total iron-binding capacity; TSAT, transferrin saturation; EA, Effect allele; OA, Other allele; beta, the effect size of the SNP; se, standard error; exp, exposure; out, outcome; palindromic+ambiguous, TRUE means SNP was not palindromic or ambiguous; steiger_dir, TRUE means the true direction of a possible causal effect between the two phenotypes.
a, the genetic instrument identified as Radial MR outlier; b, the genetic instrument identified as MR-PRESSO outlier
1.BMI as the exposure-Ferritin as the outcome; 2.BMI as the exposure-iron as the outcome; 3.BMI as the exposure-TIBC as the outcome; 4.BMI as the exposure-TSAT as the outcome

## Sheet: Supplementary Table 7
Supplementary Table 7 Association of genetic variants of WHR with iron status in present MR study.
	WHR								Ferritin						Iron						TIBC						TSAT
SNP	R²	F	EA	OA	beta.exp	se.exp	pval.exp	samplesize.exp	beta.out	se.out	pval.out	samplesize.out	palindromic+ambiguours	steiger_dir	beta.out	se.out	pval.out	samplesize.out	palindromic+ambiguours	steiger_dir	beta.out	se.out	pval.out	samplesize.out	palindromic+ambiguours	steiger_dir	beta.out	se.out	pval.out	samplesize.out	palindromic+ambiguours	steiger_dir
rs1121980	0.000399501	84.7152	A	G	0.043	0.0033	1.29987e-38	211970	0.0027	0.00342865	0.431	246139	TRUE	TRUE	0.0004	0.00436586	0.927	163511	TRUE	TRUE	0.0044	0.00466905	0.346	135430	TRUE	TRUE	0.0001	0.00332402	0.976	131471	TRUE	TRUE
rs998584	0.000158506	30.6436	A	C	0.029	0.0037	5.00035e-15	193299	0.0018	0.0035388	0.611	246139	TRUE	TRUE	-0.006	0.00400397	0.134	163511	TRUE	TRUE	0.0063	0.00468806	0.179	135430	TRUE	TRUE	-0.0039	0.00458508	0.395	131471	TRUE	TRUE
rs1569135a2b2	0.000124143	26.332	G	A	-0.024	0.0033	1e-12	212086	-0.0046	0.00345456	0.183	246139	TRUE	TRUE	-0.0127	0.0039805	0.00142	163511	TRUE	TRUE	-0.0038	0.0045926	0.408	135430	TRUE	TRUE	-0.0079	0.00449603	0.0789	131471	TRUE	TRUE
rs1294421	0.000122382	25.9545	G	T	0.025	0.0034	6.89922e-14	212054	-0.002	0.00358569	0.577	246139	TRUE	TRUE	-0.0067	0.00410922	0.103	163511	TRUE	TRUE	0.0014	0.00483159	0.772	135430	TRUE	TRUE	-0.008	0.00469659	0.0885	131471	TRUE	TRUE
rs1563355a4	0.000147796	21.3727	C	T	0.031	0.0044	1.69981e-12	144590	0.0058	0.00361888	0.109	246139	TRUE	TRUE	-0.0081	0.00421252	0.0545	163511	TRUE	TRUE	0.0042	0.0048756	0.389	135430	TRUE	TRUE	-0.011	0.00476606	0.021	131471	TRUE	TRUE
rs2765539	9.83213e-05	20.8633	T	C	0.027	0.0038	1.10002e-12	212176	-0.0008	0.00374849	0.831	246139	TRUE	TRUE	0.0048	0.00446164	0.282	163511	TRUE	TRUE	0.0088	0.00515001	0.0875	135430	TRUE	TRUE	0.0029	0.00505268	0.566	131471	TRUE	TRUE
rs17451107a3,4	9.56696e-05	20.2441	C	T	-0.023	0.0035	3.50026e-11	211586	-0.0005	0.00361522	0.89	246139	TRUE	TRUE	-0.0072	0.00432155	0.0957	163511	TRUE	TRUE	0.0122	0.00507408	0.0162	135430	TRUE	TRUE	-0.0153	0.00491186	0.00184	131471	TRUE	TRUE
rs3786897a3	9.5421e-05	20.2319	G	A	0.022	0.0034	4.00037e-11	212009	0.0004	0.00308995	0.897	246139	TRUE	TRUE	0.003	0.00406038	0.46	163511	TRUE	TRUE	-0.0095	0.00467625	0.0422	135430	TRUE	TRUE	0.0055	0.00449393	0.221	131471	TRUE	TRUE
rs2179129a2,4b2	8.89978e-05	18.8852	G	A	-0.021	0.0034	1.2e-09	212181	-0.0049	0.00346233	0.157	246139	TRUE	TRUE	-0.0125	0.00405844	0.00207	163511	TRUE	TRUE	0.005	0.00466689	0.284	135430	TRUE	TRUE	-0.0129	0.00458818	0.00493	131471	TRUE	TRUE
rs11663816a2	8.83189e-05	18.7343	C	T	0.025	0.0038	2.70023e-11	212104	0.0035	0.00375274	0.351	246139	TRUE	TRUE	-0.0122	0.00439264	0.00548	163511	TRUE	TRUE	-0.0069	0.00511092	0.177	135430	TRUE	TRUE	-0.0101	0.00498364	0.0427	131471	TRUE	TRUE
rs2972164a3	7.8143e-05	16.576	C	T	0.019	0.0033	2.39999e-08	212109	0.0047	0.00343317	0.171	246139	TRUE	TRUE	-0.0009	0.00402346	0.823	163511	TRUE	TRUE	0.0113	0.00469976	0.0162	135430	TRUE	TRUE	-0.0048	0.00451756	0.288	131471	TRUE	TRUE
rs1011731a4	7.7605e-05	16.4607	A	G	-0.019	0.0033	1.09999e-08	212094	-0.0002	0.00354427	0.955	246139	TRUE	TRUE	0.0044	0.00404753	0.277	163511	TRUE	TRUE	-0.006	0.00466102	0.198	135430	TRUE	TRUE	0.0111	0.00458141	0.0154	131471	TRUE	TRUE
rs4640244	7.5956e-05	15.101	G	A	0.021	0.0037	3.09999e-08	198799	0.0033	0.00355303	0.353	246139	TRUE	TRUE	0.004	0.00414898	0.335	163511	TRUE	TRUE	0.0091	0.0048099	0.0585	135430	TRUE	TRUE	0.0013	0.00472021	0.783	131471	TRUE	TRUE
rs9860730	6.88586e-05	14.6032	G	A	-0.023	0.0036	2.80001e-10	212062	-0.0095	0.00384569	0.0135	246139	TRUE	TRUE	0.0016	0.00434984	0.713	163511	TRUE	TRUE	-0.002	0.00526418	0.704	135430	TRUE	TRUE	0.0017	0.00502242	0.735	131471	TRUE	TRUE
rs4929927	6.50363e-05	13.7983	G	A	0.02	0.0034	7.59994e-09	212152	-0.0039	0.00364018	0.284	246139	TRUE	TRUE	-0.0022	0.00424172	0.604	163511	TRUE	TRUE	0.0095	0.00489109	0.0521	135430	TRUE	TRUE	-0.0058	0.00480084	0.227	131471	TRUE	TRUE
rs16996700	6.3771e-05	13.5303	C	T	-0.021	0.0037	1.6e-08	212159	-0.0012	0.00391142	0.759	246139	TRUE	TRUE	0.0001	0.00332402	0.976	163511	TRUE	TRUE	-0.008	0.00511763	0.118	135430	TRUE	TRUE	0.0007	0.00506131	0.89	131471	TRUE	TRUE
rs17109256b4	6.02067e-05	12.549	A	G	0.023	0.0041	2.99999e-08	208422	-0.0046	0.00423151	0.277	246139	TRUE	TRUE	-0.0061	0.00485545	0.209	163511	TRUE	TRUE	0.0064	0.00564618	0.257	135430	TRUE	TRUE	-0.0059	0.00554133	0.287	131471	TRUE	TRUE
rs10245353	5.83229e-05	12.3739	A	C	0.027	0.0042	1.6e-10	212151	0.0069	0.00452151	0.127	246139	TRUE	TRUE	-0.0052	0.00525064	0.322	163511	TRUE	TRUE	0.0031	0.00599354	0.605	135430	TRUE	TRUE	-0.0037	0.00590601	0.531	131471	TRUE	TRUE
rs1440372a2b2	5.86677e-05	12.3435	C	T	0.021	0.0037	7.59994e-09	210387	0.0023	0.00375318	0.54	246139	TRUE	TRUE	-0.015	0.00445409	0.000758	163511	TRUE	TRUE	-0.0057	0.00515665	0.269	135430	TRUE	TRUE	-0.0074	0.00509009	0.146	131471	TRUE	TRUE
rs10783615	5.55705e-05	11.7894	A	G	-0.035	0.0049	7.00003e-13	212143	0.0012	0.00562274	0.831	246139	TRUE	TRUE	0.0054	0.00624226	0.387	163511	TRUE	TRUE	0.0099	0.00723157	0.171	135430	TRUE	TRUE	-	-	-	-	-	-
rs929641a1	8.1871e-05	17.3663	G	A	-0.02	0.0033	4.20001e-09	212102	-0.0092	0.00346844	0.00799	246139	TRUE	TRUE	0.0007	0.00417985	0.867	163511	TRUE	TRUE	0.0043	0.00471718	0.362	135430	TRUE	TRUE	-0.0032	0.00460373	0.487	131471	TRUE	TRUE
rs11048470a1	7.69813e-05	16.3334	T	G	0.025	0.0037	6.29941e-12	212159	0.0138	0.00386635	0.000358	246139	TRUE	TRUE	0.0019	0.00448743	0.672	163511	TRUE	TRUE	-0.0055	0.00520868	0.291	135430	TRUE	TRUE	0.0054	0.00507173	0.287	131471	TRUE	TRUE
rs459193a1b1	7.49297e-05	15.8937	G	A	-0.026	0.0038	6.00067e-12	212101	0.0086	0.00392387	0.0284	246139	TRUE	TRUE	0.0012	0.00468867	0.798	163511	TRUE	TRUE	-0.0008	0.00553121	0.885	135430	TRUE	TRUE	0.0036	0.00508538	0.479	131471	TRUE	TRUE
rs1128249a1b1	8.87838e-05	18.8166	T	G	-0.021	0.0034	1.6e-09	211920	-0.0151	0.00347617	1.4e-05	246139	TRUE	TRUE	-0.0013	0.0039489	0.742	163511	TRUE	TRUE	-0.0098	0.00470348	0.0372	135430	TRUE	TRUE	-0.0005	0.00468454	0.915	131471	TRUE	TRUE
Abbreviations:WHR, waist hip ratio; TIBC, total iron-binding capacity; TSAT, transferrin saturation; EA, Effect allele; OA, Other allele; beta, the effect size of the SNP; se, standard error; exp, exposure; out, outcome; palindromic+ambiguous, TRUE means SNP was not palindromic or ambiguous; steiger_dir, TRUE means the true direction of a possible causal effect between the two phenotypes.
a, the genetic instrument identified as Radial MR outlier; b, the genetic instrument identified as MR-PRESSO outlier
1.WHR as the exposure-Ferritin as the outcome; 2.WHR as the exposure-iron as the outcome; 3.WHR as the exposure-TIBC as the outcome; 4.WHR as the exposure-TSAT as the outcome

## Sheet: Supplementary Table 8
Supplemental Table 8 Mendelian Randomization Results for Ferritin and obesity-related traits
Ferritin	BMI				WHR
method	SNPs	β	95% CI	P	SNPs	β	95% CI	P
With outliers
Inverse variance weighted (fixed effects)	23	-0.014	-0.065, 0.038	0.599	23	-0.004	-0.061, 0.053	0.884
Inverse variance weighted (multiplicative random effects)	23	-0.014	-0.091, 0.063	0.724	23	-0.004	-0.075, 0.067	0.907
MR Egger	23	0.032	-0.146, 0.211	0.726	23	0.032	-0.130, 0.194	0.704
intercept		-0.00165413		0.578079		-0.00131174		0.630633
Weighted median	23	0.031	-0.045, 0.107	0.418	23	0.028	-0.057, 0.112	0.522
Maximum likelihood	23	-0.014	-0.067, 0.038	0.592	23	-0.004	-0.062, 0.053	0.882
Q test				0.000907894				0.0455822
MR-PRESSO(Global Test)				<0.001				0.022
Removed outliersa
Inverse variance weighted (fixed effects)	21	-0.007	-0.060, 0.047	0.807	-	-	-	-
Inverse variance weighted (multiplicative random effects)	21	-0.007	-0.067, 0.054	0.829	-	-	-	-
MR Egger	21	0.046	-0.090, 0.183	0.513	-	-	-	-
intercept		-0.00198638		0.404491		-		-
Weighted median	21	0.033	-0.044, 0.110	0.405	-	-	-	-
Maximum likelihood	21	-0.007	-0.061, 0.047	0.806	-	-	-	-
Q test				0.181462				-
MR-PRESSO(Global Test)				0.09				-
Removed outliersb/Main model
Inverse variance weighted (fixed effects)	19	0.0164487	-0.039, 0.072	0.560912	20	0.000590501	-0.058, 0.060	0.984366
Inverse variance weighted (multiplicative random effects)	19	0.0164487	-0.030, 0.063	0.489754	20	0.000590501	-0.060, 0.061	0.984712
MR Egger	19	0.018071	-0.103, 0.140	0.774305	20	0.036153	-0.100, 0.172	0.60781
intercept		-6.25259e-05		0.976896		-0.00135673		0.571475
Weighted median	19	0.0394682	-0.034, 0.113	0.295625	20	0.0295783	-0.055, 0.114	0.492333
Maximum likelihood	19	0.016622	-0.039, 0.072	0.55851	20	0.000599978	-0.059, 0.060	0.984214
Q test				0.805758				0.402358
Abbreviations:BMI, body mass index; WHR, waist to hip ratio; SNP, single-nucleotide polymorphism; β, MR estimate;95% CI: 95% confidence interval.
aIndicates model with MR-PRESSO (Pleiotropy Residual Sum and Outlier) outliers removed.
bIndicates model with MR-Radial outliers removed.

## Sheet: Supplementary Table 9
Supplemental Table 9 Mendelian Randomization Results for Iron and obesity-related traits
Iron	BMI				WHR
method	SNPs	β	95% CI	P	SNPs	β	95% CI	P
With outlier
Inverse variance weighted (fixed effects)	6	-0.015	-0.098, 0.068	0.719	6	-0.097	-0.189, -0.006	0.038
Inverse variance weighted (multiplicative random effects)	6	-0.015	-0.136, 0.106	0.804	6	-0.097	-0.215, 0.021	0.107
MR Egger	6	-0.069	-0.433, 0.296	0.731	6	0.012	-0.328, 0.351	0.949
intercept		0.0021404		0.773799		-0.00439407		0.535793
Weighted median	6	-0.03	-0.136, 0.075	0.574	6	-0.041	-0.158, 0.075	0.486
Maximum likelihood	6	-0.016	-0.100, 0.069	0.716	6	-0.099	-0.192, -0.006	0.037
Q test				0.0601239				0.140906
MR-PRESSO(Global Test)				0.145				0.244
Removed outlierb/Main model
Inverse variance weighted (fixed effects)	5	-0.055	-0.143, 0.033	0.221	5	-0.07	-0.164, 0.025	0.149
Inverse variance weighted (multiplicative random effects)	5	-0.055	-0.137, 0.027	0.19	5	-0.07	-0.148, 0.009	0.081
MR Egger	5	0.056	-0.187, 0.299	0.682	5	-0.112	-0.385, 0.160	0.479
intercept		-0.00479332		0.407732		0.00180179		0.766258
Weighted median	5	-0.045	-0.148, 0.058	0.39	5	-0.034	-0.149, 0.082	0.566
Maximum likelihood	5	-0.055	-0.144, 0.033	0.22	5	-0.07	-0.165, 0.025	0.15
Q test				0.478929				0.602862
Abbreviations:BMI, body mass index; WHR, waist to hip ratio; SNP, single-nucleotide polymorphism; β, MR estimate;95% CI: 95% confidence interval.
bIndicates model with MR-Radial outlier removed.

## Sheet: Supplementary Table 10
Supplemental Table 10 Mendelian Randomization Results for TIBC and obesity-related traits
TIBC	BMI				WHR
method	SNPs	β	95% CI	P	SNPs	β	95% CI	P
With outlier/Main model
Inverse variance weighted (fixed effects)	8	-0.031	-0.100, 0.038	0.382	8	-0.009	-0.085, 0.067	0.818
Inverse variance weighted (multiplicative random effects)	8	-0.031	-0.107, 0.045	0.424	8	-0.009	-0.094, 0.077	0.838
MR Egger	8	-0.055	-0.295, 0.185	0.67	8	0.12	-0.131, 0.371	0.384
intercept		0.00108117		0.841686		-0.00580083		0.325462
Weighted median	8	-0.032	-0.126, 0.063	0.511	8	0.028	-0.068, 0.124	0.564
Maximum likelihood	8	-0.031	-0.101, 0.039	0.379	8	-0.009	-0.086, 0.068	0.818
Q test				0.30196				0.262978
MR-PRESSO(Global Test)				0.415				0.441
Abbreviations:BMI, body mass index; WHR, waist to hip ratio; SNP, single-nucleotide polymorphism; β, MR estimate; 95% CI: 95% confidence interval.

[truncated: 3 more sheets: Supplementary Table 11, Supplemental Table 12, Supplementary Table 13]
